# Supplementary material for: Plasma Amino Acid Signatures Associated with Disease Progression and Hypertension in Autosomal Dominant Polycystic Kidney Disease: A Targeted Metabolomics and Machine Learning Approach
Source: J Clin Med. 2026 Jul 8;15(14):5340. doi: 10.3390/jcm15145340 (PMC13410093; doi:10.3390/jcm15145340)
Supplement: Supplementary file 1 [file jcm-15-05340-s001.zip]

Archive with 1 entries (1 files):
- jcm-4264727-supplementary.pdf
